# Supplementary material for: Integrative System Biology Analysis of Transcriptomic Responses to Drought Stress in Soybean (Glycine max L.)
Source: Genes (Basel). 2022 Sep 26;13(10):1732. doi: 10.3390/genes13101732 (PMC9602024; doi:10.3390/genes13101732)
Supplement: Supplementary file 1 [file genes-13-01732-s001.zip]

Archive with 2 entries (2 files):
- genes-1833675-supplementary figure.pdf
- genes-1833675-supplementary tables.xlsx
